# Supplementary material for: Pathological Findings in Chronic Inflammatory Demyelinating Polyradiculoneuropathy: A Single-Center Experience
Source: Brain Sci. 2020 Jun 17;10(6):383. doi: 10.3390/brainsci10060383 (PMC7349397; doi:10.3390/brainsci10060383)
Supplement: Supplementary file 1 [file brainsci-10-00383-s001.zip]

Archive with 4 entries (3 files):
- brainsci-814673-SI/
- brainsci-814673-SI/Table S1.pdf
- brainsci-814673-SI/Table S2.pdf
- brainsci-814673-SI/Table S3.pdf
